# Supplementary material for: Quality of Life (QoL) in Patients with Chronic Inflammatory Bowel Diseases: How Much Better with Biological Drugs?
Source: J Pers Med. 2023 Jun 2;13(6):947. doi: 10.3390/jpm13060947 (PMC10302043; doi:10.3390/jpm13060947)
Supplement: Supplementary file 1 [file jpm-13-00947-s001.zip]

Archive with 1 entries (1 files):
- jpm-2309068-supplementary.pdf
